# Supplementary material for: White adipocytes in subcutaneous fat depots require KLF15 for maintenance in preclinical models
Source: J Clin Invest. 2024 Jul 1;134(13):e172360. doi: 10.1172/JCI172360 (PMC11213504; doi:10.1172/JCI172360)
Supplement: Supporting data values [file jci-134-172360-s191.xlsx]

## Sheet: Figure 1A
Klf15	gWAT	iWAT	BAT
	1.0059	0.7409	0.4985
	1.0005	0.8921	0.3008
	1.0001	1.0329	0.2085

## Sheet: Figure 1B
Iso	-	+
	1.00053	0.691165
	1.00062	0.693875
	1.00654	0.584403
	1.00089	0.70101
	1.00014	0.674753
	1	0.494119

## Sheet: Figure 1C
CL	-	+
	1.0376	0.4533
	1.0048	0.5225
	1.001	0.591946
	1	0.515442

## Sheet: Figure 1D
	iWAT					gWAT					BAT
Adrb1	1.00024	1.00091	1.0021	1	1.00062	0.68392	0.92772	1.17638	0.91458	0.61198	8.22771	6.2388	6.99444	6.77327	13.5715
Adrb2	1.00001	1.00123	1.00036	1.00395	1.00036	1.13666	1.03666	0.5833	0.85079	1.0704	3.12751	1.10383	2.61022	0.6986	1.17373
Adrb3	1.00001	1	1.00013	1.00004	1.00025	1.69828	1.69504	1.82786	1.25398	1.18124	0.59363	0.19223	0.19095	0.76639	0.49225

## Sheet: Figure 1F
	Ad-Control				Ad-Cre
Klf15	2.03772	0.800993	0.947078	0.646907	0.374946	0.267344	0.276523	0.347646
Ucp1	1.24864	1.00185	0.868711	0.920212	2.0662	2.2265	2.38473	2.74583
Ppargc1a	1.02	0.99	1	0.99	2.22	1.9	1.74	2.06
Cidea	1.13	1.03	0.98	0.87	1.63	1.75	2.02	1.91
Cox8b	1.11	1.12	0.95	0.85	2.26	2.24	2.38	2.26
Fabp3	1.14	0.92	1.02	0.93	6.2	6.29	8.93	7.46
Adipoq	0.967533	0.989095	0.973254	1.21554	1.04621	1.13805	1.08458	1.13228

## Sheet: Figure 1G
	Ad-Control							Ad-Cre
Klf15	1.00029	1.00003	1.00027	1.00154	1.00006	1.0011	1.00039	0.347459	0.20022	0.347186	0.493833	0.399127	0.249607	0.29369
Adrb1	1.00259	1.01575	1.0053	1.00167	1.00456	1.00004	1.00409	1.50491	1.2443	1.6002	1.81404	1.16396	1.22447	1.29602
Adrb2	1.00005	1.04173	1.00382	1.0005	1.00006	1.00001	1.04397	1.15647	1.02701	0.925261	0.903567	1.03117	0.814639	1.25207
Adrb3	1.00371	1.0087	1.00243	1.00144	1.00361	1.00111	1.00157	0.530554	0.346686	0.411407	0.70011	0.844588	0.866898	0.642083
Adipoq	1	1.00001	1.00003	1	1.01452	1.00004	1.00001	0.938688	0.652043	0.954108	0.996736	0.940774	0.891743	0.932322

## Sheet: Figure 1I
Ad-Empty	Ad-Cre
0.982588	1.56307
1.00145	1.64966
1.01597	1.58485

## Sheet: Figure 1J
	Vehicle			Isoproterenol
Ad-Control	1.03	0.38	2.55	4.77	3.98	4.77
Ad-Cre	4.75	2.86	4.95	9.86	9.4	11.02

## Sheet: Figure 2A
		WT			Adipo-Klf15 cKO
	iWAT	1.00154	1.0012	1.00053	0.007628	0.034809	0.02995
	gWAT	1.00106	1.00054	1.0004	0.017817	0.011456	0.105964
	BAT	1.00243	1.00043	1.00021	0.010486	0.04423	0.061525
	Liver	1.00032	1.00063	1.0007	1.08695	1.2771	1.40179

## Sheet: Figure 2B
		WT			Adipo-Klf15 cKO
	SVF	1.00058	1.00002	1.00491	0.728429	1.07854	1.00406
	Adipocyte	1	1.00006	1	0.034409	0.046653	0.011245

[truncated: 58 more sheets: Figure 2D, Figure 2E, Figure 2F, Figure 2G, Figure 2H, Figure 2I, Figure 2K, Figure 3A, Figure 3B, Figure 3C, Figure 3F, Figure 3G, Figure 3H, Figure 3I, Figure 3J, Figure 3L, Figure 3M, Figure 3N, Figure 4A, Figure 4B …]
